# Supplementary material for: Construction of Hierarchical Fe-MFI Nanosheets with Enhanced Fenton-like Degradation Performance
Source: Molecules. 2025 Oct 9;30(19):4030. doi: 10.3390/molecules30194030 (PMC12525659; doi:10.3390/molecules30194030)
Supplement: Supplementary file 1 [file molecules-30-04030-s001.zip]

Archive with 1 entries (1 files):
- molecules-3824245-supplementary.pdf
